# Supplementary material for: Development of Transient Recombinant Expression and Affinity Chromatography Systems for Human Fibrinogen
Source: Int J Mol Sci. 2022 Jan 19;23(3):1054. doi: 10.3390/ijms23031054 (PMC8835685; doi:10.3390/ijms23031054)
Supplement: Supplementary file 1 [file ijms-23-01054-s001.zip]

Archive with 1 entries (1 files):
- ijms-1545248-supplementary.pdf
